# Supplementary material for: Cinnamomum japonicum Siebold Branch Extracts Attenuate NO and ROS Production via the Inhibition of p38 and JNK Phosphorylation
Source: Molecules. 2023 Feb 19;28(4):1974. doi: 10.3390/molecules28041974 (PMC9960860; doi:10.3390/molecules28041974)
Supplement: Supplementary file 1 [file molecules-28-01974-s001.zip]

Archive with 1 entries (1 files):
- molecules-2162865-supplementary.pdf
